# Supplementary material for: Multi-dimensional cell-free DNA-based liquid biopsy for sensitive early detection of gastric cancer
Source: Genome Med. 2024 Jun 7;16:79. doi: 10.1186/s13073-024-01352-1 (PMC11157707; doi:10.1186/s13073-024-01352-1)
Supplement: Supplementary file 2 — Additional file 2. Supplementary tables including Table S1-S5 in the .xlsx format. [file 13073_2024_1352_MOESM2_ESM.xlsx]

## Sheet: Table S1
Table S1. Clinicopathological information of participants
PatientID	Cohort	Label	Prediction_score	Age	Sex	T_after_surgery	N_after_surgery	M_after_surgery	Stage_after_surgery	Lauren_type	Location	Disease_status
P1	Study	Cancer	0.994938	69	Male	1	0	0	I	Intestinal	Middle	Cancer
P2	Study	Cancer	0.995388	42	Female	1	0	0	I	Diffuse	Distal	Cancer
P3	Study	Cancer	0.995458	66	Male	1	0	0	I	Mixed	Distal	Cancer
P4	Study	Cancer	0.985939	38	Female	1	0	0	I	Diffuse	Distal	Cancer
P5	Study	Cancer	0.979934	43	Female	1	0	0	I	Mixed	Distal	Cancer
P6	Study	Cancer	0.99521	62	Female	1	0	0	I	Diffuse	Distal	Cancer
P7	Study	Cancer	0.992114	59	Male	1	0	0	I	Intestinal	Distal	Cancer
P8	Study	Cancer	0.990178	47	Female	3	1	0	II	Mixed	Middle	Cancer
P9	Study	Cancer	0.990413	58	Male	1	0	0	I	Intestinal	Distal	Cancer
P10	Study	Cancer	0.935281	50	Male	1	0	0	I	Intestinal	Distal	Cancer
P11	Study	Cancer	0.93495	68	Male	1	0	0	I	Intestinal	Proximal	Cancer
P12	Study	Cancer	0.725475	54	Male	1	1	0	I	Mixed	Distal	Cancer
P13	Study	Cancer	0.988109	62	Male	1	0	0	I	Intestinal	Proximal	Cancer
P14	Study	Cancer	0.674981	66	Male	1	1	0	I	Mixed	Distal	Cancer
P15	Study	Cancer	0.991239	63	Female	1	2	0	II	Diffuse	Middle	Cancer
P16	Study	Cancer	0.9709	58	Male	1	0	0	I	Intestinal	Proximal	Cancer
P17	Study	Cancer	0.944887	68	Male	1	0	0	I	Intestinal	Distal	Cancer
P18	Study	Cancer	0.989226	45	Female	1	0	0	I	Diffuse	Middle	Cancer
P19	Study	Cancer	0.893553	67	Male	2	0	0	I	Diffuse	Middle	Cancer
P20	Study	Cancer	0.993512	69	Female	1	0	0	I	Diffuse	Middle	Cancer
P21	Study	Cancer	0.989172	71	Female	2	1	0	II	Mixed	Distal	Cancer
P22	Study	Cancer	0.990003	50	Male	3	0	0	II	Diffuse	Distal	Cancer
P23	Study	Cancer	0.993612	56	Male	1	0	0	I	Intestinal	Distal	Cancer
P24	Study	Cancer	0.888732	64	Male	3	1	0	II	Intestinal	Middle	Cancer
P25	Study	Cancer	0.989272	58	Male	1	0	0	I	Diffuse	Distal	Cancer
P26	Study	Cancer	0.994794	58	Male	1	0	0	I	Intestinal	Distal	Cancer
P27	Study	Cancer	0.993136	70	Male	2	2	0	II	Intestinal	Distal	Cancer
P28	Study	Cancer	0.994452	62	Male	3	0	0	II	Intestinal	Distal	Cancer
P29	Study	Cancer	0.897875	57	Male	1	0	0	I	Intestinal	Distal	Cancer
P30	Study	Cancer	0.975241	67	Male	1	0	0	I	Intestinal	Middle	Cancer
P31	Study	Cancer	0.793713	63	Male	1	0	0	I	Diffuse	Distal	Cancer
P32	Study	Cancer	0.953497	58	Male	1	0	0	I	Intestinal	Distal	Cancer
P33	Study	Cancer	0.977139	66	Male	1	0	0	I	Intestinal	Middle	Cancer
P34	Study	Cancer	0.951652	62	Male	1	0	0	I	Mixed	Middle	Cancer
P35	Study	Cancer	0.995191	37	Female	2	1	0	II	Intestinal	Middle	Cancer
P36	Study	Cancer	0.99089	45	Female	1	1	0	I	Intestinal	Distal	Cancer
P37	Study	Cancer	0.990976	26	Female	3	1	0	II	Diffuse	Distal	Cancer
P38	Study	Cancer	0.958879	47	Male	1	0	0	I	Diffuse	Middle	Cancer
P39	Study	Cancer	0.943914	59	Female	3	0	0	II	Intestinal	Distal	Cancer
P40	Study	Cancer	0.987427	58	Female	1	0	0	I	Diffuse	Distal	Cancer
P41	Study	Cancer	0.143732	57	Female	1	0	0	I	Intestinal	Distal	Cancer
P42	Study	Cancer	0.970378	57	Male	3	0	0	II	Mixed	Proximal	Cancer
P43	Study	Cancer	0.938307	66	Male	1	0	0	I	Mixed	Middle	Cancer
P44	Study	Cancer	0.689424	63	Male	1	1	0	I	Intestinal	Middle	Cancer
P45	Study	Cancer	0.938883	69	Male	2	0	0	I	Intestinal	Distal	Cancer
P46	Study	Cancer	0.989661	57	Male	1	0	0	I	Intestinal	Distal	Cancer
P47	Study	Cancer	0.993236	68	Male	1	0	0	I	Diffuse	Distal	Cancer
P48	Study	Cancer	0.896612	62	Male	1	0	0	I	Intestinal	Distal	Cancer
P49	Study	Cancer	0.987479	76	Male	3	0	0	II	Intestinal	Proximal	Cancer
P50	Study	Cancer	0.903836	45	Male	1	0	0	I	Mixed	Middle	Cancer
P51	Study	Cancer	0.989702	63	Male	1	0	0	I	Intestinal	Proximal	Cancer
P52	Study	Cancer	0.961649	79	Female	3	0	0	II	Intestinal	Middle	Cancer
P53	Study	Cancer	0.993133	64	Male	1	0	0	I	Mixed	Proximal	Cancer
P54	Study	Cancer	0.880669	50	Female	1	0	0	I	Diffuse	Distal	Cancer
P55	Study	Cancer	0.995442	63	Female	1	2	0	II	Intestinal	Distal	Cancer
P56	Study	Cancer	0.874788	73	Male	3	0	0	II	Intestinal	Distal	Cancer
P57	Study	Cancer	0.962045	45	Male	1	1	0	I	Diffuse	Middle	Cancer
P58	Study	Cancer	0.962988	58	Female	1	0	0	I	Diffuse	Middle	Cancer
P59	Study	Cancer	0.995501	74	Female	1	0	0	I	Diffuse	Distal	Cancer
P60	Study	Cancer	0.922907	63	Female	2	0	0	I	Diffuse	Middle	Cancer
P61	Study	Cancer	0.989158	72	Male	2	2	0	II	Intestinal	Distal	Cancer
P62	Study	Cancer	0.870441	56	Female	1	0	0	I	Intestinal	Distal	Cancer
P63	Study	Cancer	0.968441	50	Female	2	0	0	I	Diffuse	Middle	Cancer
P64	Study	Cancer	0.872866	67	Male	1	0	0	I	Intestinal	Distal	Cancer
P65	Study	Cancer	0.96506	55	Male	1	0	0	I	Diffuse	Distal	Cancer
P66	Study	Cancer	0.980488	56	Female	1	1	0	I	Mixed	Distal	Cancer
P67	Study	Cancer	0.985689	64	Male	1	0	0	I	Intestinal	Distal	Cancer
P68	Study	Cancer	0.642704	63	Female	4	0	0	II	Diffuse	Middle	Cancer
P69	Study	Cancer	0.784345	56	Male	1	0	0	I	Mixed	Distal	Cancer
P70	Study	Cancer	0.180619	28	Female	1	0	0	I	Diffuse	Middle	Cancer
P71	Study	Cancer	0.635988	60	Male	1	0	0	I	Mixed	Distal	Cancer
P72	Study	Cancer	0.763222	59	Male	1	0	0	I	Mixed	Middle	Cancer
P73	Study	Cancer	0.988226	56	Female	1	0	0	I	Diffuse	Distal	Cancer
P74	Study	Cancer	0.595638	37	Female	1	0	0	I	Diffuse	Distal	Cancer
P75	Study	Cancer	0.580038	71	Male	1	0	0	I	Intestinal	Distal	Cancer
P76	Study	Cancer	0.757507	67	Male	1	0	0	I	Intestinal	Distal	Cancer
P77	Study	Cancer	0.603896	62	Female	4	0	0	II	Intestinal	Middle	Cancer
P78	Study	Cancer	0.676472	58	Male	2	1	0	II	Diffuse	Middle	Cancer
P79	Study	Cancer	0.979404	73	Female	2	1	0	II	Mixed	Proximal	Cancer
P80	Study	Cancer	0.319786	66	Male	1	1	0	I	Mixed	Distal	Cancer
P81	Study	Cancer	0.355371	60	Female	1	0	0	I	Mixed	Middle	Cancer
P82	Study	Cancer	0.864395	72	Female	1	2	0	II	Mixed	Middle	Cancer
P83	Study	Cancer	0.991689	74	Male	1	0	0	I	Mixed	Distal	Cancer
P84	Study	Cancer	0.931719	57	Male	1	0	0	I	Diffuse	Distal	Cancer
P85	Study	Cancer	0.954768	55	Female	1	0	0	I	Intestinal	Distal	Cancer
P86	Study	Cancer	0.993246	61	Male	1	0	0	I	Intestinal	Middle	Cancer
P87	Study	Cancer	0.993463	61	Male	1	0	0	I	Intestinal	Distal	Cancer
P88	Study	Cancer	0.992631	50	Male	1	0	0	I	Diffuse	Distal	Cancer
P89	Study	Cancer	0.899943	56	Female	1	2	0	II	Diffuse	Distal	Cancer
P90	Study	Cancer	0.985786	71	Female	1	1	0	I	Mixed	Distal	Cancer
P91	Study	Cancer	0.943061	58	Male	2	0	0	I	Diffuse	Distal	Cancer
P92	Study	Cancer	0.95758	63	Male	1	0	0	I	Intestinal	Proximal	Cancer
P93	Study	Cancer	0.992811	67	Female	1	0	0	I	Diffuse	Distal	Cancer
P94	Study	Cancer	0.815223	51	Male	1	0	0	I	Intestinal	Middle	Cancer
P95	Study	Cancer	0.88427	50	Female	1	2	0	II	Diffuse	Distal	Cancer
P96	Study	Cancer	0.98425	72	Male	2	1	0	II	Intestinal	Distal	Cancer
P97	Study	Cancer	0.957408	46	Female	1	0	0	I	Mixed	Distal	Cancer
P98	Study	Cancer	0.971843	67	Male	1	0	0	I	Mixed	Proximal	Cancer
P99	Study	Cancer	0.982355	65	Male	1	0	0	I	Mixed	Distal	Cancer
P100	Study	Cancer	0.991225	66	Male	2	0	0	I	Intestinal	Distal	Cancer
P101	Study	Cancer	0.966958	73	Female	1	0	0	I	Intestinal	Distal	Cancer
P102	Study	Cancer	0.992439	51	Female	1	0	0	I	Diffuse	Middle	Cancer
P103	Study	Cancer	0.946658	44	Male	1	0	0	I	Diffuse	Proximal	Cancer
P104	Study	Cancer	0.985863	33	Female	1	0	0	I	Diffuse	Distal	Cancer
P105	Study	Cancer	0.978865	50	Male	1	0	0	I	Intestinal	Proximal	Cancer
P106	Study	Cancer	0.995707	66	Male	1	3	0	II	Mixed	Distal	Cancer
P107	Study	Cancer	0.990277	38	Female	1	0	0	I	Intestinal	Middle	Cancer
P108	Study	Cancer	0.995061	53	Female	1	0	0	I	Intestinal	Distal	Cancer
P109	Study	Cancer	0.983078	51	Male	1	0	0	I	Intestinal	Distal	Cancer
P110	Study	Cancer	0.266031	55	Male	1	0	0	I	Intestinal	Distal	Cancer
P111	Study	Non-cancer	0.0894558	67	Female	\	\	\	\	\	\	Healthy
P112	Study	Non-cancer	0.0497251	69	Female	\	\	\	\	\	\	Healthy
P113	Study	Non-cancer	0.0262637	52	Male	\	\	\	\	\	\	Healthy
P114	Study	Non-cancer	0.0506455	58	Male	\	\	\	\	\	\	Healthy
P115	Study	Non-cancer	0.0454402	56	Female	\	\	\	\	\	\	Healthy
P116	Study	Non-cancer	0.063339	65	Male	\	\	\	\	\	\	Healthy
P117	Study	Non-cancer	0.0472808	54	Male	\	\	\	\	\	\	Healthy
P118	Study	Non-cancer	0.032344	64	Male	\	\	\	\	\	\	Healthy
P119	Study	Non-cancer	0.0442122	71	Male	\	\	\	\	\	\	Healthy
P120	Study	Non-cancer	0.0248902	63	Female	\	\	\	\	\	\	Healthy
P121	Study	Non-cancer	0.0315679	60	Male	\	\	\	\	\	\	Healthy
P122	Study	Non-cancer	0.0531993	45	Female	\	\	\	\	\	\	Healthy
P123	Study	Non-cancer	0.0639693	48	Male	\	\	\	\	\	\	Healthy
P124	Study	Non-cancer	0.324765	72	Female	\	\	\	\	\	\	Healthy
P125	Study	Non-cancer	0.0557112	65	Female	\	\	\	\	\	\	Healthy
P126	Study	Non-cancer	0.0265715	59	Male	\	\	\	\	\	\	Healthy
P127	Study	Non-cancer	0.0486613	71	Male	\	\	\	\	\	\	Healthy
P128	Study	Non-cancer	0.0250057	62	Male	\	\	\	\	\	\	Healthy
P129	Study	Non-cancer	0.0569692	51	Male	\	\	\	\	\	\	Healthy
P130	Study	Non-cancer	0.552466	62	Male	\	\	\	\	\	\	Healthy
P131	Study	Non-cancer	0.0298273	59	Male	\	\	\	\	\	\	Healthy
P132	Study	Non-cancer	0.355956	60	Male	\	\	\	\	\	\	Healthy
P133	Study	Non-cancer	0.0755646	67	Female	\	\	\	\	\	\	Healthy
P134	Study	Non-cancer	0.117734	65	Male	\	\	\	\	\	\	Healthy
P135	Study	Non-cancer	0.0466232	74	Female	\	\	\	\	\	\	Healthy
P136	Study	Non-cancer	0.0606226	70	Female	\	\	\	\	\	\	Healthy
P137	Study	Non-cancer	0.0411353	50	Male	\	\	\	\	\	\	Healthy
P138	Study	Non-cancer	0.0509719	69	Male	\	\	\	\	\	\	Healthy
P139	Study	Non-cancer	0.0252301	62	Male	\	\	\	\	\	\	Healthy
P140	Study	Non-cancer	0.0722548	59	Male	\	\	\	\	\	\	Healthy
P141	Study	Non-cancer	0.0842246	44	Female	\	\	\	\	\	\	Healthy
P142	Study	Non-cancer	0.02762	69	Female	\	\	\	\	\	\	Healthy
P143	Study	Non-cancer	0.510018	60	Male	\	\	\	\	\	\	Healthy
P144	Study	Non-cancer	0.046087	65	Female	\	\	\	\	\	\	Healthy
P145	Study	Non-cancer	0.0257885	65	Male	\	\	\	\	\	\	Healthy
P146	Study	Non-cancer	0.0735509	68	Female	\	\	\	\	\	\	Healthy
P147	Study	Non-cancer	0.0356573	68	Male	\	\	\	\	\	\	Healthy
P148	Study	Non-cancer	0.0279495	59	Male	\	\	\	\	\	\	Healthy
P149	Study	Non-cancer	0.0255786	76	Male	\	\	\	\	\	\	Healthy
P150	Study	Non-cancer	0.0400076	72	Male	\	\	\	\	\	\	Healthy
P151	Study	Non-cancer	0.0296601	66	Male	\	\	\	\	\	\	Healthy
P152	Study	Non-cancer	0.028492	64	Male	\	\	\	\	\	\	Healthy
P153	Study	Non-cancer	0.0378832	75	Female	\	\	\	\	\	\	Healthy
P154	Study	Non-cancer	0.123346	61	Male	\	\	\	\	\	\	Healthy
P155	Study	Non-cancer	0.0985869	65	Female	\	\	\	\	\	\	Healthy
P156	Study	Non-cancer	0.102753	59	Male	\	\	\	\	\	\	Healthy
P157	Study	Non-cancer	0.0329319	57	Male	\	\	\	\	\	\	Healthy
P158	Study	Non-cancer	0.0424577	64	Male	\	\	\	\	\	\	Healthy
P159	Study	Non-cancer	0.223186	47	Male	\	\	\	\	\	\	Healthy
P160	Study	Non-cancer	0.05764	51	Male	\	\	\	\	\	\	Healthy
P161	Study	Non-cancer	0.0312985	68	Male	\	\	\	\	\	\	Healthy
P162	Study	Non-cancer	0.295283	55	Male	\	\	\	\	\	\	Healthy
P163	Study	Non-cancer	0.0522156	73	Male	\	\	\	\	\	\	Healthy
P164	Study	Non-cancer	0.0526204	58	Male	\	\	\	\	\	\	Healthy
P165	Study	Non-cancer	0.0245752	68	Female	\	\	\	\	\	\	Healthy
P166	Study	Non-cancer	0.0438166	65	Female	\	\	\	\	\	\	Healthy
P167	Study	Non-cancer	0.0458009	63	Female	\	\	\	\	\	\	Healthy
P168	Study	Non-cancer	0.0245013	56	Female	\	\	\	\	\	\	Healthy
P169	Study	Non-cancer	0.0263704	65	Female	\	\	\	\	\	\	Healthy
P170	Study	Non-cancer	0.0304498	67	Female	\	\	\	\	\	\	Healthy
P171	Study	Non-cancer	0.0248122	51	Male	\	\	\	\	\	\	Healthy
P172	Study	Non-cancer	0.0442798	75	Female	\	\	\	\	\	\	Healthy
P173	Study	Non-cancer	0.0324863	68	Male	\	\	\	\	\	\	Healthy
P174	Study	Non-cancer	0.0432832	69	Female	\	\	\	\	\	\	Healthy
P175	Study	Non-cancer	0.0303528	62	Female	\	\	\	\	\	\	Healthy
P176	Study	Non-cancer	0.103302	63	Female	\	\	\	\	\	\	Healthy
P177	Study	Non-cancer	0.195854	69	Male	\	\	\	\	\	\	Healthy
P178	Study	Non-cancer	0.0319009	63	Female	\	\	\	\	\	\	Healthy
P179	Study	Non-cancer	0.11292	66	Female	\	\	\	\	\	\	Healthy
P180	Study	Non-cancer	0.0294701	59	Male	\	\	\	\	\	\	Healthy
P181	Study	Non-cancer	0.120345	61	Male	\	\	\	\	\	\	Healthy
P182	Study	Non-cancer	0.0952409	67	Male	\	\	\	\	\	\	Healthy
P183	Study	Non-cancer	0.0541194	70	Male	\	\	\	\	\	\	Healthy
P184	Study	Non-cancer	0.0537154	66	Female	\	\	\	\	\	\	Healthy
P185	Study	Non-cancer	0.127936	45	Female	\	\	\	\	\	\	Healthy
P186	Study	Non-cancer	0.0579713	67	Male	\	\	\	\	\	\	Healthy
P187	Study	Non-cancer	0.0263232	57	Female	\	\	\	\	\	\	Healthy
P188	Study	Non-cancer	0.0368868	46	Male	\	\	\	\	\	\	Healthy
P189	Study	Non-cancer	0.412229	55	Female	\	\	\	\	\	\	Healthy
P190	Study	Non-cancer	0.132332	71	Male	\	\	\	\	\	\	Healthy
P191	Study	Non-cancer	0.0509214	56	Female	\	\	\	\	\	\	Healthy
P192	Study	Non-cancer	0.0377374	67	Male	\	\	\	\	\	\	Healthy
P193	Study	Non-cancer	0.0839429	56	Female	\	\	\	\	\	\	Healthy
P194	Study	Non-cancer	0.0252632	71	Male	\	\	\	\	\	\	Healthy
P195	Study	Non-cancer	0.0253543	45	Female	\	\	\	\	\	\	Healthy
P196	Study	Non-cancer	0.411266	79	Female	\	\	\	\	\	\	Healthy
P197	Study	Non-cancer	0.819097	39	Male	\	\	\	\	\	\	Healthy
P198	Study	Non-cancer	0.0988396	38	Female	\	\	\	\	\	\	CNAG
P199	Study	Non-cancer	0.370938	50	Male	\	\	\	\	\	\	Healthy
P200	Study	Non-cancer	0.601904	45	Female	\	\	\	\	\	\	Healthy
P201	Study	Non-cancer	0.440246	48	Male	\	\	\	\	\	\	Healthy
P202	Study	Non-cancer	0.814668	59	Female	\	\	\	\	\	\	Healthy
P203	Study	Non-cancer	0.573967	55	Female	\	\	\	\	\	\	Healthy
P204	Study	Non-cancer	0.692266	43	Female	\	\	\	\	\	\	Healthy
P205	Study	Non-cancer	0.423226	47	Female	\	\	\	\	\	\	Healthy
P206	Study	Non-cancer	0.676771	63	Female	\	\	\	\	\	\	Healthy
P207	Study	Non-cancer	0.397053	51	Female	\	\	\	\	\	\	Healthy
P208	Study	Non-cancer	0.572126	52	Female	\	\	\	\	\	\	Healthy
P209	Study	Non-cancer	0.0548835	45	Female	\	\	\	\	\	\	Healthy
P210	Study	Non-cancer	0.600179	39	Male	\	\	\	\	\	\	Healthy
P211	Study	Non-cancer	0.204176	67	Male	\	\	\	\	\	\	Healthy
P212	Study	Non-cancer	0.569827	57	Female	\	\	\	\	\	\	Healthy
P213	Study	Non-cancer	0.590123	71	Female	\	\	\	\	\	\	CNAG
P214	Study	Non-cancer	0.504482	77	Female	\	\	\	\	\	\	Healthy
P215	Study	Non-cancer	0.185535	56	Female	\	\	\	\	\	\	CNAG
P216	Study	Non-cancer	0.479316	45	Male	\	\	\	\	\	\	Healthy
P217	Study	Non-cancer	0.948119	43	Male	\	\	\	\	\	\	Healthy
P218	Study	Non-cancer	0.60567	43	Female	\	\	\	\	\	\	Healthy
P219	Study	Non-cancer	0.931328	46	Female	\	\	\	\	\	\	Healthy
P220	Study	Non-cancer	0.947379	40	Male	\	\	\	\	\	\	Healthy
P221	Study	Non-cancer	0.546092	44	Female	\	\	\	\	\	\	Healthy
P222	Study	Non-cancer	0.919712	27	Male	\	\	\	\	\	\	Healthy
P223	Study	Non-cancer	0.588956	35	Male	\	\	\	\	\	\	Healthy
P224	Study	Non-cancer	0.135819	46	Male	\	\	\	\	\	\	Healthy
P225	Study	Non-cancer	0.303819	51	Male	\	\	\	\	\	\	Healthy
P226	Study	Non-cancer	0.347769	42	Male	\	\	\	\	\	\	Healthy
P227	Study	Non-cancer	0.141371	52	Male	\	\	\	\	\	\	Healthy
P228	Study	Non-cancer	0.161161	45	Male	\	\	\	\	\	\	CAG
P229	Study	Non-cancer	0.330728	43	Female	\	\	\	\	\	\	CNAG
P230	Study	Non-cancer	0.502453	61	Male	\	\	\	\	\	\	Healthy
P231	Study	Non-cancer	0.183351	48	Female	\	\	\	\	\	\	Healthy
P232	Study	Non-cancer	0.865869	57	Male	\	\	\	\	\	\	Healthy
P233	Study	Non-cancer	0.351315	40	Female	\	\	\	\	\	\	CNAG
P234	Study	Non-cancer	0.54172	49	Female	\	\	\	\	\	\	Healthy
P235	Study	Non-cancer	0.652155	50	Female	\	\	\	\	\	\	CNAG
P236	Study	Non-cancer	0.685414	41	Female	\	\	\	\	\	\	Healthy
P237	Study	Non-cancer	0.660028	40	Female	\	\	\	\	\	\	Healthy
P238	Study	Non-cancer	0.513839	45	Male	\	\	\	\	\	\	CNAG
P239	Study	Non-cancer	0.301984	52	Female	\	\	\	\	\	\	Healthy
P240	Study	Non-cancer	0.625302	45	Female	\	\	\	\	\	\	Healthy
P241	Study	Non-cancer	0.838027	46	Male	\	\	\	\	\	\	Healthy
P242	Study	Non-cancer	0.969201	45	Male	\	\	\	\	\	\	Healthy
P243	Study	Non-cancer	0.865283	45	Male	\	\	\	\	\	\	Healthy
P244	Study	Non-cancer	0.495662	60	Female	\	\	\	\	\	\	Healthy
P245	Study	Non-cancer	0.696454	61	Male	\	\	\	\	\	\	CNAG
P246	Study	Non-cancer	0.861721	58	Male	\	\	\	\	\	\	Healthy
P247	Study	Non-cancer	0.705377	46	Female	\	\	\	\	\	\	Healthy
P248	Study	Non-cancer	0.409003	45	Female	\	\	\	\	\	\	Healthy
P249	Study	Non-cancer	0.25681	47	Male	\	\	\	\	\	\	Healthy
P250	Validation	Cancer	0.94039	41	Male	1	0	0	I	Mixed	Distal	Cancer
P251	Validation	Cancer	0.997666	53	Male	1	0	0	I	Mixed	Proximal	Cancer
P252	Validation	Cancer	0.927359	53	Male	1	0	0	I	Intestinal	Distal	Cancer
P253	Validation	Cancer	0.995363	32	Female	1	0	0	I	Diffuse	Middle	Cancer
P254	Validation	Cancer	0.993622	54	Female	1	1	0	I	Diffuse	Distal	Cancer
P255	Validation	Cancer	0.984446	55	Female	4	0	0	II	Diffuse	Middle	Cancer
P256	Validation	Cancer	0.958826	57	Male	1	0	0	I	Mixed	Distal	Cancer
P257	Validation	Cancer	0.996701	73	Female	2	1	0	II	Mixed	Distal	Cancer
P258	Validation	Cancer	0.983062	55	Male	2	0	0	I	Mixed	Distal	Cancer
P259	Validation	Cancer	0.994626	63	Female	1	0	0	I	Intestinal	Middle	Cancer
P260	Validation	Cancer	0.971789	67	Female	1	0	0	I	Diffuse	Distal	Cancer
P261	Validation	Cancer	0.964894	70	Male	2	3	0	II	Diffuse	Distal	Cancer
P262	Validation	Cancer	0.996264	50	Female	1	1	0	I	Diffuse	Distal	Cancer
P263	Validation	Cancer	0.936264	68	Male	4	0	0	II	Intestinal	Distal	Cancer
P264	Validation	Cancer	0.731472	69	Male	2	0	0	I	Mixed	Proximal	Cancer
P265	Validation	Cancer	0.99734	53	Male	1	0	0	I	Intestinal	Proximal	Cancer
P266	Validation	Cancer	0.994487	48	Female	2	1	0	II	Diffuse	Middle	Cancer
P267	Validation	Cancer	0.909501	59	Female	1	0	0	I	Intestinal	Distal	Cancer
P268	Validation	Cancer	0.99702	68	Male	2	0	0	I	Mixed	Proximal	Cancer
P269	Validation	Cancer	0.992079	47	Female	1	0	0	I	Mixed	Middle	Cancer
P270	Validation	Cancer	0.972771	68	Male	1	0	0	I	Intestinal	Proximal	Cancer
P271	Validation	Cancer	0.994669	30	Female	3	0	0	II	Intestinal	Middle	Cancer
P272	Validation	Cancer	0.937262	54	Male	2	0	0	I	Diffuse	Middle	Cancer
P273	Validation	Cancer	0.909276	54	Male	4	0	0	II	Diffuse	Distal	Cancer
P274	Validation	Cancer	0.510143	72	Male	1	0	0	I	Intestinal	Distal	Cancer
P275	Validation	Cancer	0.616027	72	Male	3	1	0	II	Intestinal	Distal	Cancer
P276	Validation	Cancer	0.783296	57	Male	1	0	0	I	Diffuse	Distal	Cancer
P277	Validation	Cancer	0.913027	32	Female	1	0	0	I	Diffuse	Middle	Cancer
P278	Validation	Cancer	0.912538	44	Male	1	1	0	I	Diffuse	Distal	Cancer
P279	Validation	Cancer	0.962554	69	Male	1	0	0	I	Intestinal	Middle	Cancer
P280	Validation	Cancer	0.989812	68	Male	1	0	0	I	Diffuse	Middle	Cancer
P281	Validation	Cancer	0.997635	74	Male	1	0	0	I	Intestinal	Distal	Cancer
P282	Validation	Cancer	0.993853	55	Male	1	0	0	I	Diffuse	Distal	Cancer
P283	Validation	Cancer	0.485316	72	Male	1	0	0	I	Diffuse	Distal	Cancer
P284	Validation	Cancer	0.997649	59	Male	1	0	0	I	Intestinal	Proximal	Cancer
P285	Validation	Cancer	0.992313	44	Female	2	0	0	I	Diffuse	Distal	Cancer
P286	Validation	Cancer	0.99766	69	Male	1	0	0	I	Intestinal	Middle	Cancer
P287	Validation	Cancer	0.993673	71	Male	1	0	0	I	Intestinal	Distal	Cancer
P288	Validation	Cancer	0.984319	50	Female	4	0	0	II	Diffuse	Middle	Cancer
P289	Validation	Cancer	0.987278	54	Female	1	3	0	II	Diffuse	Distal	Cancer
P290	Validation	Cancer	0.996184	67	Male	1	0	0	I	Intestinal	Distal	Cancer
P291	Validation	Cancer	0.988972	52	Female	1	0	0	I	Mixed	Middle	Cancer
P292	Validation	Cancer	0.996347	70	Female	1	1	0	I	Diffuse	Distal	Cancer
P293	Validation	Cancer	0.997155	46	Female	1	0	0	I	Mixed	Distal	Cancer
P294	Validation	Cancer	0.94006	60	Male	1	0	0	I	Diffuse	Distal	Cancer
P295	Validation	Cancer	0.997585	38	Female	2	0	0	I	Diffuse	Middle	Cancer
P296	Validation	Cancer	0.774313	71	Male	1	0	0	I	Intestinal	Distal	Cancer
P297	Validation	Cancer	0.993995	41	Female	1	0	0	I	Diffuse	Middle	Cancer
P298	Validation	Cancer	0.99667	52	Female	1	1	0	I	Diffuse	Distal	Cancer
P299	Validation	Cancer	0.987749	66	Male	1	0	0	I	Intestinal	Middle	Cancer
P300	Validation	Cancer	0.978191	55	Female	1	0	0	I	Intestinal	Distal	Cancer
P301	Validation	Cancer	0.997185	61	Male	1	0	0	I	Diffuse	Distal	Cancer
P302	Validation	Cancer	0.997339	52	Male	1	0	0	I	Intestinal	Distal	Cancer
P303	Validation	Cancer	0.932201	67	Male	1	0	0	I	Intestinal	Distal	Cancer
P304	Validation	Cancer	0.967141	54	Male	3	0	0	II	Diffuse	Distal	Cancer
P305	Validation	Cancer	0.786957	66	Male	1	0	0	I	Intestinal	Distal	Cancer
P306	Validation	Cancer	0.616271	70	Male	1	0	0	I	Mixed	Distal	Cancer
P307	Validation	Cancer	0.997388	71	Male	2	1	0	II	Intestinal	Distal	Cancer
P308	Validation	Cancer	0.96547	63	Female	1	0	0	I	Intestinal	Distal	Cancer
P309	Validation	Cancer	0.558982	46	Male	2	0	0	I	Diffuse	Middle	Cancer
P310	Validation	Cancer	0.576885	59	Male	2	0	0	I	Diffuse	Distal	Cancer
P311	Validation	Cancer	0.831304	74	Female	1	0	0	I	Intestinal	Distal	Cancer
P312	Validation	Cancer	0.779708	60	Male	3	0	0	II	Mixed	Distal	Cancer
P313	Validation	Cancer	0.951691	54	Female	1	0	0	I	Mixed	Distal	Cancer
P314	Validation	Cancer	0.944042	57	Male	2	2	0	II	Mixed	Distal	Cancer
P315	Validation	Cancer	0.997536	76	Male	1	0	0	I	Intestinal	Proximal	Cancer
P316	Validation	Cancer	0.952799	56	Female	1	3	0	II	Mixed	Middle	Cancer
P317	Validation	Cancer	0.997593	50	Female	1	0	0	I	Diffuse	Middle	Cancer
P318	Validation	Cancer	0.997178	67	Female	4	0	0	II	Diffuse	Middle	Cancer
P319	Validation	Cancer	0.967317	46	Male	2	0	0	I	Diffuse	Distal	Cancer
P320	Validation	Cancer	0.997059	63	Male	2	1	0	II	Intestinal	Distal	Cancer
P321	Validation	Cancer	0.949803	57	Female	1	0	0	I	Intestinal	Distal	Cancer
P322	Validation	Cancer	0.990557	80	Male	2	0	0	I	Intestinal	Distal	Cancer
P323	Validation	Non-cancer	0.0125332	62	Male	\	\	\	\	\	\	Healthy
P324	Validation	Non-cancer	0.0112222	48	Male	\	\	\	\	\	\	Healthy
P325	Validation	Non-cancer	0.0174711	67	Male	\	\	\	\	\	\	Healthy
P326	Validation	Non-cancer	0.0129502	63	Female	\	\	\	\	\	\	Healthy
P327	Validation	Non-cancer	0.0110402	67	Male	\	\	\	\	\	\	Healthy
P328	Validation	Non-cancer	0.0506678	51	Male	\	\	\	\	\	\	Healthy
P329	Validation	Non-cancer	0.0994907	72	Female	\	\	\	\	\	\	Healthy
P330	Validation	Non-cancer	0.0113851	60	Male	\	\	\	\	\	\	Healthy
P331	Validation	Non-cancer	0.0215787	60	Male	\	\	\	\	\	\	Healthy
P332	Validation	Non-cancer	0.0141828	74	Male	\	\	\	\	\	\	Healthy
P333	Validation	Non-cancer	0.0112596	60	Male	\	\	\	\	\	\	Healthy
P334	Validation	Non-cancer	0.0168972	66	Male	\	\	\	\	\	\	Healthy
P335	Validation	Non-cancer	0.0138875	51	Male	\	\	\	\	\	\	Healthy
P336	Validation	Non-cancer	0.0137633	67	Male	\	\	\	\	\	\	Healthy
P337	Validation	Non-cancer	0.0115929	58	Male	\	\	\	\	\	\	Healthy
P338	Validation	Non-cancer	0.0110816	70	Female	\	\	\	\	\	\	Healthy
P339	Validation	Non-cancer	0.0110852	62	Male	\	\	\	\	\	\	Healthy
P340	Validation	Non-cancer	0.043215	73	Male	\	\	\	\	\	\	Healthy
P341	Validation	Non-cancer	0.0112044	63	Male	\	\	\	\	\	\	Healthy
P342	Validation	Non-cancer	0.0235279	62	Female	\	\	\	\	\	\	Healthy
P343	Validation	Non-cancer	0.0142168	52	Male	\	\	\	\	\	\	Healthy
P344	Validation	Non-cancer	0.0522007	66	Female	\	\	\	\	\	\	Healthy
P345	Validation	Non-cancer	0.0150355	59	Female	\	\	\	\	\	\	Healthy
P346	Validation	Non-cancer	0.0225404	68	Female	\	\	\	\	\	\	Healthy
P347	Validation	Non-cancer	0.0128318	73	Female	\	\	\	\	\	\	Healthy
P348	Validation	Non-cancer	0.0267272	59	Male	\	\	\	\	\	\	Healthy
P349	Validation	Non-cancer	0.0143936	58	Male	\	\	\	\	\	\	Healthy
P350	Validation	Non-cancer	0.0113505	53	Male	\	\	\	\	\	\	Healthy
P351	Validation	Non-cancer	0.141379	38	Male	\	\	\	\	\	\	Healthy
P352	Validation	Non-cancer	0.950528	38	Male	\	\	\	\	\	\	CNAG
P353	Validation	Non-cancer	0.255164	58	Female	\	\	\	\	\	\	Healthy
P354	Validation	Non-cancer	0.515471	54	Male	\	\	\	\	\	\	CNAG
P355	Validation	Non-cancer	0.584542	27	Female	\	\	\	\	\	\	Healthy
P356	Validation	Non-cancer	0.0643179	84	Female	\	\	\	\	\	\	Healthy
P357	Validation	Non-cancer	0.409687	74	Male	\	\	\	\	\	\	CAG
P358	Validation	Non-cancer	0.429567	52	Female	\	\	\	\	\	\	Healthy
P359	Validation	Non-cancer	0.939321	45	Female	\	\	\	\	\	\	Healthy
P360	Validation	Non-cancer	0.0610055	59	Male	\	\	\	\	\	\	Healthy
P361	Validation	Non-cancer	0.525845	57	Male	\	\	\	\	\	\	Healthy
P362	Validation	Non-cancer	0.613918	54	Male	\	\	\	\	\	\	CNAG
P363	Validation	Non-cancer	0.984001	57	Male	\	\	\	\	\	\	Healthy
P364	Validation	Non-cancer	0.390774	50	Female	\	\	\	\	\	\	CNAG
P365	Validation	Non-cancer	0.577029	61	Male	\	\	\	\	\	\	Healthy
P366	Validation	Non-cancer	0.343839	62	Male	\	\	\	\	\	\	Healthy
P367	Validation	Non-cancer	0.0616181	49	Male	\	\	\	\	\	\	CNAG
P368	Validation	Non-cancer	0.664034	30	Male	\	\	\	\	\	\	Healthy
P369	Validation	Non-cancer	0.128185	55	Male	\	\	\	\	\	\	Healthy
P370	Validation	Non-cancer	0.0473798	54	Male	\	\	\	\	\	\	Healthy
P371	Validation	Non-cancer	0.0131642	66	Female	\	\	\	\	\	\	Healthy
P372	Validation	Non-cancer	0.0141074	50	Male	\	\	\	\	\	\	Healthy
P373	Validation	Non-cancer	0.0189402	59	Male	\	\	\	\	\	\	Healthy
P374	Validation	Non-cancer	0.0120733	67	Female	\	\	\	\	\	\	Healthy
P375	Validation	Non-cancer	0.0148651	45	Female	\	\	\	\	\	\	Healthy
P376	Validation	Non-cancer	0.011159	52	Male	\	\	\	\	\	\	Healthy
P377	Validation	Non-cancer	0.0110303	67	Female	\	\	\	\	\	\	Healthy
P378	Validation	Non-cancer	0.0123352	69	Male	\	\	\	\	\	\	Healthy
P379	Validation	Non-cancer	0.0136539	50	Male	\	\	\	\	\	\	Healthy
P380	Validation	Non-cancer	0.0187709	63	Male	\	\	\	\	\	\	Healthy
P381	Validation	Non-cancer	0.0389178	49	Male	\	\	\	\	\	\	Healthy
P382	Validation	Non-cancer	0.0234617	66	Female	\	\	\	\	\	\	Healthy
P383	Validation	Non-cancer	0.0111959	65	Male	\	\	\	\	\	\	Healthy
P384	Validation	Non-cancer	0.0202403	72	Female	\	\	\	\	\	\	Healthy
P385	Validation	Non-cancer	0.0146772	59	Male	\	\	\	\	\	\	Healthy
P386	Validation	Non-cancer	0.0287846	67	Female	\	\	\	\	\	\	Healthy
P387	Validation	Non-cancer	0.0130674	55	Male	\	\	\	\	\	\	Healthy
P388	Validation	Non-cancer	0.0139343	66	Female	\	\	\	\	\	\	Healthy
P389	Validation	Non-cancer	0.0112112	66	Male	\	\	\	\	\	\	Healthy
P390	Validation	Non-cancer	0.0140953	68	Female	\	\	\	\	\	\	Healthy
P391	Validation	Non-cancer	0.0126074	61	Male	\	\	\	\	\	\	Healthy
P392	Validation	Non-cancer	0.0132694	53	Male	\	\	\	\	\	\	Healthy
P393	Validation	Non-cancer	0.0110077	58	Male	\	\	\	\	\	\	Healthy
P394	Validation	Non-cancer	0.139503	59	Male	\	\	\	\	\	\	Healthy
P395	Validation	Non-cancer	0.0113375	58	Male	\	\	\	\	\	\	Healthy
P396	Validation	Non-cancer	0.0111717	47	Male	\	\	\	\	\	\	Healthy
P397	Validation	Non-cancer	0.150249	51	Male	\	\	\	\	\	\	Healthy
P398	Validation	Non-cancer	0.316696	45	Female	\	\	\	\	\	\	Healthy
P399	Validation	Non-cancer	0.94899	53	Female	\	\	\	\	\	\	CAG
P400	Validation	Non-cancer	0.197176	57	Male	\	\	\	\	\	\	Healthy
P401	Validation	Non-cancer	0.814009	48	Female	\	\	\	\	\	\	Healthy
P402	Validation	Non-cancer	0.519426	85	Male	\	\	\	\	\	\	Healthy
P403	Validation	Non-cancer	0.661062	60	Male	\	\	\	\	\	\	Healthy
P404	Validation	Non-cancer	0.0788382	44	Female	\	\	\	\	\	\	CNAG
P405	Validation	Non-cancer	0.0802901	50	Female	\	\	\	\	\	\	Healthy
P406	Validation	Non-cancer	0.221384	36	Male	\	\	\	\	\	\	Healthy
P407	Validation	Non-cancer	0.367933	71	Female	\	\	\	\	\	\	CNAG
P408	Validation	Non-cancer	0.568787	58	Male	\	\	\	\	\	\	CAG
P409	Validation	Non-cancer	0.869129	62	Male	\	\	\	\	\	\	CNAG
P410	Validation	Non-cancer	0.139185	49	Male	\	\	\	\	\	\	CNAG
P411	Validation	Non-cancer	0.516909	68	Female	\	\	\	\	\	\	Healthy
P412	Validation	Non-cancer	0.0800468	56	Male	\	\	\	\	\	\	Healthy
P413	Validation	Non-cancer	0.641747	50	Male	\	\	\	\	\	\	CNAG
P414	Validation	Non-cancer	0.861072	46	Female	\	\	\	\	\	\	Healthy
P415	Validation	Non-cancer	0.0577467	58	Female	\	\	\	\	\	\	CAG
P416	Validation	Non-cancer	0.834952	57	Male	\	\	\	\	\	\	Healthy
V1	Validation2	Cancer	0.988631	61	Female	1	1	0	II	Mixed	Distal	Cancer
V2	Validation2	Cancer	0.89111	54	Male	1	0	0	I	Mixed	Distal	Cancer
V3	Validation2	Cancer	0.966984	65	Male	1	1	0	II	Intestinal	Middle	Cancer
V4	Validation2	Cancer	0.956112	55	Male	1	0	0	I	Mixed	Proximal	Cancer
V5	Validation2	Cancer	0.988158	58	Male	1	0	0	I	Diffuse	Distal	Cancer
V6	Validation2	Cancer	0.762737	64	Female	1	0	0	I	Diffuse	Proximal	Cancer
V7	Validation2	Cancer	0.805455	58	Male	1	0	0	I	Diffuse	Middle	Cancer
V8	Validation2	Cancer	0.790499	53	Female	1	2	0	II	Intestinal	Distal	Cancer
V9	Validation2	Cancer	0.798778	57	Male	1	0	0	I	Diffuse	Distal	Cancer
V10	Validation2	Cancer	0.953171	66	Male	1	0	0	I	Diffuse	Distal	Cancer
V11	Validation2	Cancer	0.988175	66	Female	1	0	0	I	Diffuse	Distal	Cancer
V12	Validation2	Cancer	0.720731	43	Male	1	0	0	I	Diffuse	Distal	Cancer
V13	Validation2	Cancer	0.988989	64	Female	1	1	0	II	Mixed	Distal	Cancer
V14	Validation2	Cancer	0.967653	82	Male	1	0	0	I	Intestinal	Middle	Cancer
V15	Validation2	Cancer	0.830915	48	Male	1	0	0	I	Diffuse	Middle	Cancer
V16	Validation2	Cancer	0.492896	48	Female	1	0	0	I	Mixed	Middle	Cancer
V17	Validation2	Cancer	0.980145	77	Male	1	0	0	I	Mixed	Distal	Cancer
V18	Validation2	Cancer	0.824808	64	Male	2	0	0	I	Intestinal	Distal	Cancer
V19	Validation2	Cancer	0.798132	56	Male	1	0	0	I	Diffuse	Distal	Cancer
V20	Validation2	Cancer	0.629676	61	Female	1	0	0	I	Diffuse	Distal	Cancer
V21	Validation2	Cancer	0.513146	66	Male	1	0	0	I	Mixed	Distal	Cancer
V22	Validation2	Cancer	0.660454	57	Female	1	0	0	I	Intestinal	Distal	Cancer
V23	Validation2	Cancer	0.749496	51	Male	1	0	0	I	Mixed	Middle	Cancer
V24	Validation2	Cancer	0.989931	68	Female	1	1	0	II	Mixed	Distal	Cancer
V25	Validation2	Cancer	0.953	61	Female	3	0	0	II	Intestinal	Middle	Cancer
V26	Validation2	Cancer	0.981677	49	Male	1	0	0	I	Diffuse	Distal	Cancer
V27	Validation2	Cancer	0.672777	44	Female	1	0	0	I	Intestinal	Distal	Cancer
V28	Validation2	Cancer	0.946826	53	Male	1	0	0	I	Mixed	Middle	Cancer
V29	Validation2	Cancer	0.900982	48	Female	2	0	0	I	Intestinal	Distal	Cancer
V30	Validation2	Cancer	0.846347	44	Male	1	0	0	I	Mixed	Distal	Cancer
V31	Validation2	Cancer	0.81873	55	Male	1	2	0	II	Diffuse	Distal	Cancer
V32	Validation2	Cancer	0.806876	59	Male	1	0	0	I	Mixed	Distal	Cancer
V33	Validation2	Cancer	0.649853	43	Male	1	1	0	II	Intestinal	Distal	Cancer
V34	Validation2	Cancer	0.913513	61	Female	1	0	0	I	Diffuse	Distal	Cancer
V35	Validation2	Cancer	0.880064	62	Male	1	1	0	II	Intestinal	Distal	Cancer
V36	Validation2	Cancer	0.990556	65	Female	1	0	0	I	Mixed	Distal	Cancer
V37	Validation2	Cancer	0.972541	56	Female	1	0	0	I	Intestinal	Middle	Cancer
V38	Validation2	Cancer	0.745377	59	Female	2	0	0	I	Intestinal	Middle	Cancer
V39	Validation2	Cancer	0.983999	54	Female	1	0	0	I	Mixed	Middle	Cancer
V40	Validation2	Cancer	0.909977	47	Female	2	0	0	I	Diffuse	Proximal	Cancer
V41	Validation2	Cancer	0.980856	48	Male	1	0	0	I	Intestinal	Proximal	Cancer
V42	Validation2	Cancer	0.961351	61	Female	1	1	0	II	Intestinal	Distal	Cancer
V43	Validation2	Cancer	0.939326	52	Male	1	0	0	I	Intestinal	Middle	Cancer
V44	Validation2	Cancer	0.935383	43	Female	3	0	0	II	Mixed	Proximal	Cancer
V45	Validation2	Cancer	0.947157	65	Female	1	1	0	II	Intestinal	Distal	Cancer
V46	Validation2	Cancer	0.989858	59	Female	1	0	0	I	Mixed	Proximal	Cancer
V47	Validation2	Cancer	0.975067	57	Female	1	0	0	I	Mixed	Distal	Cancer
V48	Validation2	Healthy	0.0172583	62	Male	\	\	\	\	\	\	Healthy
V49	Validation2	Healthy	0.232904	57	Female	\	\	\	\	\	\	Healthy
V50	Validation2	Healthy	0.0529946	58	Male	\	\	\	\	\	\	Healthy
V51	Validation2	Healthy	0.0682375	53	Male	\	\	\	\	\	\	Healthy
V52	Validation2	Healthy	0.0112826	54	Male	\	\	\	\	\	\	Healthy
V53	Validation2	Healthy	0.223732	60	Male	\	\	\	\	\	\	Healthy
V54	Validation2	Healthy	0.0126541	74	Male	\	\	\	\	\	\	Healthy
V55	Validation2	Healthy	0.183065	54	Female	\	\	\	\	\	\	Healthy
V56	Validation2	Healthy	0.020626	54	Female	\	\	\	\	\	\	Healthy
V57	Validation2	Healthy	0.0172126	59	Female	\	\	\	\	\	\	Healthy
V58	Validation2	Healthy	0.479619	53	Male	\	\	\	\	\	\	Healthy
V59	Validation2	Healthy	0.0124306	61	Male	\	\	\	\	\	\	Healthy
V60	Validation2	Healthy	0.130752	47	Female	\	\	\	\	\	\	Healthy
V61	Validation2	Healthy	0.0682342	40	Male	\	\	\	\	\	\	Healthy
V62	Validation2	Healthy	0.279245	56	Male	\	\	\	\	\	\	CNAG
V63	Validation2	Healthy	0.0932273	49	Male	\	\	\	\	\	\	Healthy
V64	Validation2	Healthy	0.0235866	66	Female	\	\	\	\	\	\	Healthy
V65	Validation2	Healthy	0.114101	58	Female	\	\	\	\	\	\	Healthy
V66	Validation2	Healthy	0.275995	58	Female	\	\	\	\	\	\	Healthy
V67	Validation2	Healthy	0.894039	56	Female	\	\	\	\	\	\	Healthy
V68	Validation2	Healthy	0.379182	50	Female	\	\	\	\	\	\	Healthy
V69	Validation2	Healthy	0.407319	60	Female	\	\	\	\	\	\	Healthy
V70	Validation2	Healthy	0.931057	68	Male	\	\	\	\	\	\	Healthy
V71	Validation2	Healthy	0.422981	67	Male	\	\	\	\	\	\	CAG
V72	Validation2	Healthy	0.197421	60	Male	\	\	\	\	\	\	Healthy
V73	Validation2	Healthy	0.584807	59	Female	\	\	\	\	\	\	Healthy
V74	Validation2	Healthy	0.660205	41	Female	\	\	\	\	\	\	Healthy
V75	Validation2	Healthy	0.90006	71	Male	\	\	\	\	\	\	Healthy
V76	Validation2	Healthy	0.660666	64	Female	\	\	\	\	\	\	Healthy
V77	Validation2	Healthy	0.63612	67	Female	\	\	\	\	\	\	Healthy
V78	Validation2	Healthy	0.882264	66	Male	\	\	\	\	\	\	Healthy
V79	Validation2	Healthy	0.514292	60	Female	\	\	\	\	\	\	Healthy
V80	Validation2	Healthy	0.227066	58	Female	\	\	\	\	\	\	Healthy
V81	Validation2	Healthy	0.256953	48	Male	\	\	\	\	\	\	CAG
V82	Validation2	Healthy	0.359697	67	Female	\	\	\	\	\	\	Healthy
V83	Validation2	Healthy	0.0201971	58	Female	\	\	\	\	\	\	Healthy
V84	Validation2	Healthy	0.365199	60	Male	\	\	\	\	\	\	Healthy
V85	Validation2	Healthy	0.0146715	51	Male	\	\	\	\	\	\	Healthy
V86	Validation2	Healthy	0.273448	67	Male	\	\	\	\	\	\	Healthy
V87	Validation2	Healthy	0.494618	59	Male	\	\	\	\	\	\	CAG
V88	Validation2	Healthy	0.951752	72	Male	\	\	\	\	\	\	Healthy
V89	Validation2	Healthy	0.501362	57	Female	\	\	\	\	\	\	Healthy
V90	Validation2	Healthy	0.681907	49	Male	\	\	\	\	\	\	CAG
V91	Validation2	Healthy	0.678165	44	Male	\	\	\	\	\	\	Healthy
V92	Validation2	Healthy	0.216601	56	Female	\	\	\	\	\	\	Healthy
V93	Validation2	Healthy	0.195448	72	Male	\	\	\	\	\	\	Healthy
V94	Validation2	Healthy	0.184286	67	Female	\	\	\	\	\	\	Healthy
V95	Validation2	Healthy	0.218647	58	Female	\	\	\	\	\	\	Healthy
V96	Validation2	Healthy	0.589743	54	Male	\	\	\	\	\	\	Healthy

## Sheet: Table S2
Table S2. Performance metrics of single-feature and ensemble models
cfDNA feature	Study cohort		1st Validation cohort		2nd Validation cohort
	AUROC	95% CI	AUROC	95% CI	AUROC	95% CI
CNV	0.841073	0.793 - 0.889	0.854124	0.797 - 0.911	0.802	0.696 - 0.908
FSP	0.912165	0.874 - 0.951	0.937482	0.901 - 0.974	0.842	0.742 - 0.941
NCP	0.834402	0.785 - 0.884	0.867969	0.811 - 0.924	0.878	0.785 - 0.970
SNS	0.897842	0.860 - 0.935	0.919557	0.881 - 0.958	0.9	0.826 - 0.974
Ensemble	0.962	0.942 - 0.982	0.972	0.953 - 0.992	0.937	0.890 - 0.983
Abbreviations: AUROC - area under receiver operating characteristic curve; CI - confidence interval; CNV - copy number variation; FSP - fragment size pattern; NCP - nucleosome coverage pattern; SNS - single nucleotide substitution.

## Sheet: Table S3
Table S3. Performance metrics in clinicopathological subgroups
Clinicopathological characteristics	Subgroup	Cohort	Cancer	Non-cancer	AUROC (95% CI)	Accuracy (95% CI)	Sensitivity (95% CI)	Specificity (95% CI)	Positive predictive value (95% CI)	Negative predictive value (95% CI)
All	All gastric cancer vs. non-cancer	study	110	139	0.962 (0.942 - 0.982)	0.904 (0.861 - 0.934)	0.882 (0.808 - 0.930)	0.921 (0.864 - 0.955)	0.898 (0.827 - 0.942)	0.908 (0.849 - 0.945)
		validation	73	94	0.972 (0.953 - 0.992)	0.916 (0.864 - 0.949)	0.918 (0.832 - 0.962)	0.915 (0.841 - 0.956)	0.893 (0.803 - 0.945)	0.935 (0.865 - 0.970)
		validation2	47	49	0.937 (0.890 - 0.983)	0.885 (0.806 - 0.935)	0.872 (0.748 - 0.940)	0.898 (0.782 - 0.956)	0.891 (0.770 - 0.953)	0.880 (0.762 - 0.944)
Stage	Stage I gastric cancer vs. non-cancer	study	85	139	0.958 (0.935 - 0.982)	0.906 (0.861 - 0.938)	0.882 (0.797 - 0.935)	0.921 (0.864 - 0.955)	0.872 (0.785 - 0.927)	0.928 (0.872 - 0.960)
		validation	56	94	0.970 (0.949 - 0.991)	0.913 (0.857 - 0.949)	0.911 (0.807 - 0.961)	0.915 (0.841 - 0.956)	0.864 (0.755 - 0.930)	0.945 (0.878 - 0.976)
		validation2	35	49	0.930 (0.878 - 0.982)	0.881 (0.795 - 0.934)	0.857 (0.706 - 0.937)	0.898 (0.782 - 0.956)	0.857 (0.706 - 0.937)	0.898 (0.782 - 0.956)
	Stage II gastric cancer vs. non-cancer	study	25	139	0.976 (0.955 - 0.996)	0.915 (0.862 - 0.948)	0.880 (0.700 - 0.958)	0.921 (0.864 - 0.955)	0.667 (0.496 - 0.802)	0.977 (0.935 - 0.992)
		validation	17	94	0.979 (0.958 - 1.000)	0.919 (0.853 - 0.957)	0.941 (0.730 - 0.990)	0.915 (0.841 - 0.956)	0.667 (0.467 - 0.820)	0.989 (0.938 - 0.998)
		validation2	12	49	0.956 (0.908 - 1.000)	0.902 (0.802 - 0.954)	0.917 (0.646 - 0.985)	0.898 (0.782 - 0.956)	0.688 (0.444 - 0.858)	0.978 (0.884 - 0.996)
Lauren classification	Diffuse type gastric cancer vs. non-cancer	study	35	139	0.967 (0.938 - 0.995)	0.914 (0.863 - 0.947)	0.886 (0.740 - 0.955)	0.921 (0.864 - 0.955)	0.738 (0.589 - 0.847)	0.970 (0.925 - 0.988)
		validation	30	94	0.972 (0.948 - 0.996)	0.911 (0.848 - 0.950)	0.900 (0.744 - 0.965)	0.915 (0.841 - 0.956)	0.771 (0.610 - 0.879)	0.966 (0.906 - 0.988)
		validation2	14	49	0.929 (0.866 - 0.991)	0.905 (0.807 - 0.956)	0.929 (0.685 - 0.987)	0.898 (0.782 - 0.956)	0.722 (0.491 - 0.875)	0.978 (0.884 - 0.996)
	Intestinal type gastric cancer vs. non-cancer	study	50	139	0.966 (0.940 - 0.991)	0.915 (0.867 - 0.947)	0.900 (0.786 - 0.957)	0.921 (0.864 - 0.955)	0.804 (0.682 - 0.887)	0.962 (0.915 - 0.984)
		validation	28	94	0.972 (0.947 - 0.996)	0.918 (0.856 - 0.955)	0.929 (0.774 - 0.980)	0.915 (0.841 - 0.956)	0.765 (0.600 - 0.876)	0.977 (0.921 - 0.994)
		validation2	16	49	0.939 (0.885 - 0.992)	0.877 (0.775 - 0.936)	0.812 (0.570 - 0.934)	0.898 (0.782 - 0.956)	0.722 (0.491 - 0.875)	0.936 (0.828 - 0.978)
	Mixed type vs. non-cancer	study	25	139	0.949 (0.909 - 0.989)	0.909 (0.855 - 0.944)	0.840 (0.653 - 0.936)	0.921 (0.864 - 0.955)	0.656 (0.483 - 0.796)	0.970 (0.925 - 0.988)
		validation	15	94	0.974 (0.947 - 1.000)	0.917 (0.850 - 0.956)	0.933 (0.702 - 0.988)	0.915 (0.841 - 0.956)	0.636 (0.430 - 0.803)	0.989 (0.938 - 0.998)
		validation2	17	49	0.941 (0.886 - 0.997)	0.894 (0.797 - 0.948)	0.882 (0.657 - 0.967)	0.898 (0.782 - 0.956)	0.750 (0.531 - 0.888)	0.957 (0.855 - 0.988)
Location	Distal gastric cancer vs. non-cancer	study	67	139	0.963 (0.940 - 0.987)	0.913 (0.866 - 0.944)	0.896 (0.800 - 0.948)	0.921 (0.864 - 0.955)	0.845 (0.743 - 0.911)	0.948 (0.897 - 0.975)
		validation	46	94	0.964 (0.938 - 0.989)	0.907 (0.848 - 0.945)	0.891 (0.770 - 0.953)	0.915 (0.841 - 0.956)	0.837 (0.710 - 0.915)	0.945 (0.878 - 0.976)
		validation2	29	49	0.929 (0.875 - 0.983)	0.872 (0.780 - 0.929)	0.828 (0.655 - 0.924)	0.898 (0.782 - 0.956)	0.828 (0.655 - 0.924)	0.898 (0.782 - 0.956)
	Middle gastric cancer vs. non-cancer	study	31	139	0.948 (0.910 - 0.985)	0.900 (0.846 - 0.937)	0.806 (0.637 - 0.908)	0.921 (0.864 - 0.955)	0.694 (0.531 - 0.820)	0.955 (0.906 - 0.979)
		validation	20	94	0.987 (0.969 - 1.000)	0.921 (0.857 - 0.958)	0.950 (0.764 - 0.991)	0.915 (0.841 - 0.956)	0.704 (0.515 - 0.841)	0.989 (0.938 - 0.998)
		validation2	12	49	0.937 (0.873 - 1.000)	0.902 (0.802 - 0.954)	0.917 (0.646 - 0.985)	0.898 (0.782 - 0.956)	0.688 (0.444 - 0.858)	0.978 (0.884 - 0.996)
	Proximal gastric cancer vs. non-cancer	study	12	139	0.996 (0.989 - 1.000)	0.927 (0.874 - 0.959)	1.000 (0.758 - 1.000)	0.921 (0.864 - 0.955)	0.522 (0.330 - 0.708)	1.000 (0.971 - 1.000)
		validation	7	94	0.986 (0.961 - 1.000)	0.921 (0.851 - 0.959)	1.000 (0.646 - 1.000)	0.915 (0.841 - 0.956)	0.467 (0.248 - 0.699)	1.000 (0.957 - 1.000)
		validation2	6	49	0.973 (0.932 - 1.000)	0.909 (0.804 - 0.961)	1.000 (0.610 - 1.000)	0.898 (0.782 - 0.956)	0.545 (0.280 - 0.787)	1.000 (0.920 - 1.000)
N stage	N+ vs. non-cancer	training	139	24	0.962 (0.928 - 0.995)	0.908 (0.854 - 0.943)	0.833 (0.641 - 0.933)	0.921 (0.864 - 0.955)	0.645 (0.469 - 0.789)	0.970 (0.925 - 0.988)
		validation	94	14	0.985 (0.965 - 1.000)	0.917 (0.849 - 0.956)	0.929 (0.685 - 0.987)	0.915 (0.841 - 0.956)	0.619 (0.409 - 0.792)	0.989 (0.938 - 0.998)
		validation2	49	10	0.949 (0.894 - 1.000)	0.898 (0.795 - 0.953)	0.900 (0.596 - 0.982)	0.898 (0.782 - 0.956)	0.643 (0.388 - 0.837)	0.978 (0.884 - 0.996)
	N0 vs. non-cancer	training	139	86	0.963 (0.941 - 0.984)	0.911 (0.867 - 0.942)	0.895 (0.813 - 0.944)	0.921 (0.864 - 0.955)	0.875 (0.790 - 0.929)	0.934 (0.880 - 0.965)
		validation	94	59	0.969 (0.948 - 0.991)	0.915 (0.860 - 0.950)	0.915 (0.816 - 0.963)	0.915 (0.841 - 0.956)	0.871 (0.766 - 0.933)	0.945 (0.878 - 0.976)
		validation2	49	37	0.933 (0.883 - 0.983)	0.884 (0.799 - 0.936)	0.865 (0.720 - 0.941)	0.898 (0.782 - 0.956)	0.865 (0.720 - 0.941)	0.898 (0.782 - 0.956)

## Sheet: Table S4
Table S4. Performance metrics in two platforms
Cohort	Sample processing	AUROC (95%CI)	Sample type	Sample number	Mean score	Sensitivity	Specificity
Study	Platform 1	0.962 (0.942 – 0.982)	Cancer	110	0.899	0.882	\
			Non-cancer	139	0.258	\	0.921
1st Validation	Platform 1	0.968 (0.944 – 0.991)	Cancer	47	0.904	0.872	\
			Non-cancer	89	0.179	\	0.921
1st Validation	Platform 2	0.969 (0.903 – 1.000)	Cancer	26	0.966	1	\
			Non-cancer	5	0.556	\	0.8
2nd Validation	Platform 1	0.937 (0.890 – 0.983)	Cancer	47	0.867	0.872	\
			Non-cancer	49	0.339	\	0.898

## Sheet: Table S5
Table S5. Performance metrics of the reverse model
Dataset	Sample processing	AUROC (95%CI)	Sample type	Sample number	Mean score	Sensitivity	Specificity
Training frame (originally 1st validation cohort)	Platform 1	0.955 (0.924 – 0.986)	Cancer	47	0.73	0.851	\
			Non-cancer	89	0.148	\	0.91
Testing frame (originally study cohort)	Platform 1	0.918 (0.885 – 0.951)	Cancer	110	0.726	0.791	\
			Non-cancer	139	0.171	\	0.871
Held-out (originally 1st validation cohort)	Platform 2	0.908 (0.788 – 1.000)	Cancer	26	0.783	0.808	\
			Non-cancer	5	0.3	\	0.8
2nd Validation	Platform 1	0.916 (0.863 – 0.968)	Cancer	47	0.723	0.809	\
			Non-cancer	49	0.208	\	0.857
